# Supplementary material for: Virulence-related O islands in enterohemorrhagic Escherichia coli O157:H7
Source: Gut Microbes. 2021 Oct 28;13(1):1992237. doi: 10.1080/19490976.2021.1992237 (PMC8565820; doi:10.1080/19490976.2021.1992237)
Supplement: Supplemental Material [file KGMI_A_1992237_SM2843.xlsx]

## Sheet: Sheet1
Table S1. The prevalence of virulence-related OIs in EHEC O157:H7 strains
Strains	Clades	OI-9	OI-15	OI-19	OI-26	OI-36	OI-43	OI-45	OI-47	OI-48	OI-50	OI-51	OI-57	OI-71	OI-79	OI-93	OI-108	OI-115	OI-119	OI-122	OI-148
MG1655		A*	A	A	A	A	A	A	A	A	A	A	A	A	A	A	A	A	A	A	A
DEC5B	1	P†	P	P	P	P	A	A	P	A	A	A	A	P	A	A	A	P	P	P	P
TB182A	1	P	P	P	P	P	A	A	P	A	A	A	A	A	P	A	A	A	P	P	P
DEC5D	1	P	P	P	P	P	A	A	P	A	A	A	A	A	A	A	A	A	P	P	P
DEC5A	1	P	P	P	P	P	A	A	P	A	A	A	A	P	P	A	A	P	P	P	P
DEC5E	1	P	P	P	P	P	A	A	A	A	A	A	A	P	A	A	A	P	P	P	P
USDA5905	1	P	P	P	P	P	A	A	P	A	P	A	A	A	P	A	A	P	P	P	P
493_89	2	P	P	P	P	P	A	A	P	A	P	A	P	P	P	A	P	P	P	P	P
LSU61	2	P	P	P	P	P	A	A	P	A	P	A	P	P	P	A	A	P	P	P	P
pv15_279	3	P	P	P	P	A	A	A	P	P	P	A	P	P	P	A	P	P	P	P	P
F3113	3	P	P	P	P	A	A	A	P	P	P	A	P	P	P	A	P	P	P	P	P
Gim1_1	4	P	P	P	P	A	A	A	P	P	P	A	P	P	P	A	P	P	P	P	P
9234	4	P	P	P	P	A	A	A	P	P	P	A	P	P	P	A	P	P	P	P	P
2149	4	P	P	P	P	A	A	A	P	P	P	A	P	P	P	A	P	P	P	P	P
2159	4	P	P	P	P	A	A	A	P	P	P	A	P	P	P	A	P	P	P	P	P
NE92	4	P	P	P	P	A	A	A	P	P	P	A	P	P	P	A	P	P	P	P	P
1130	4	P	P	P	P	A	A	A	P	P	P	A	P	P	P	A	P	P	P	P	P
4276	4	P	P	P	P	A	A	A	P	P	P	A	P	P	P	A	P	P	P	P	P
DEC4E	5	P	P	P	P	P	A	A	P	P	P	A	A	P	P	A	P	P	P	P	P
Z1834	5	P	P	P	P	P	A	A	A	A	P	A	P	P	P	P	P	P	P	P	P
7636	5	P	P	P	P	P	A	A	A	P	P	A	P	P	P	P	P	P	P	P	P
F6667	5	P	P	P	P	P	A	A	P	P	P	A	P	P	P	P	P	P	P	P	P
F6321	5	P	P	P	P	P	A	A	P	P	P	A	P	P	P	P	P	P	P	P	P
2571	5	P	P	P	P	P	A	A	P	P	P	A	P	P	P	P	P	P	P	P	P
Z1836	5	P	P	P	P	P	A	A	P	P	P	A	P	P	P	P	P	P	P	P	P
Z1835	5	P	P	P	P	P	A	A	P	P	P	A	P	P	P	P	P	P	P	P	P
7409	5	P	P	P	P	P	A	A	P	P	P	A	P	P	P	P	P	P	P	P	P
TX_376_2	5	P	P	P	P	P	A	A	P	P	P	A	P	P	P	P	P	P	P	P	P
F1273	5	P	P	P	P	P	A	A	P	P	P	A	P	P	P	P	P	P	P	P	P
TB21_1	5	P	P	P	P	P	A	A	P	P	P	P	P	P	P	P	P	P	P	P	P
SS_TX_754_1	5	P	P	P	P	P	A	A	P	P	P	P	P	P	P	P	P	P	P	P	P
Show_KS_470_1	5	P	P	P	P	P	A	A	P	P	P	A	P	P	P	P	P	P	P	P	P
C1_057	5	P	P	P	P	P	A	A	P	P	P	A	P	P	P	A	P	P	P	P	P
F8092B	5	P	P	P	P	P	A	A	P	P	P	P	P	P	P	P	P	P	P	P	P
MB9_1	5	P	P	P	P	P	A	A	P	P	P	A	P	P	P	P	P	P	P	P	P
SS_NE_1040_1	5	P	P	P	P	P	A	A	P	P	P	A	P	P	P	P	P	P	P	P	P
FLT_2001A	5	P	P	P	P	P	A	A	P	P	P	A	P	P	P	P	P	P	P	P	P
FLT_2004G	5	P	P	P	P	P	A	A	P	P	P	A	P	P	P	P	P	P	P	P	P
FLT_2006I	5	P	P	P	P	P	A	A	P	P	P	A	P	P	P	P	P	P	P	P	P
FLT_2007G	5	P	P	P	P	P	A	A	P	P	P	A	P	P	P	A	P	P	P	P	P
FLT_2006A	5	P	P	P	P	P	A	A	P	P	P	A	P	P	P	A	P	P	P	P	P
SS_TX_313_1	5	P	P	P	P	P	A	A	P	P	P	A	P	P	P	P	P	P	P	P	P
N8B7_2	5	P	P	P	P	P	A	A	P	P	P	A	P	P	P	P	P	P	P	P	P
YB14_1	5	P	P	P	P	P	A	A	P	P	P	A	P	P	P	P	P	P	P	P	P
FLT_2018C	5	P	P	P	P	P	A	A	P	P	P	A	P	P	P	P	P	P	P	P	P
FLT_2019B	5	P	P	P	P	P	A	A	P	P	P	A	P	P	P	P	P	P	P	P	P
FLT_2012I	5	P	P	P	P	P	A	A	P	P	P	A	P	P	P	P	P	P	P	P	P
FLT_2011B	5	P	P	P	P	P	A	A	P	P	P	A	P	P	P	P	P	P	P	P	P
TX_265_1	5	P	P	P	P	P	A	A	P	P	P	A	P	P	P	P	P	P	P	P	P
ECP19_2498	5	P	P	P	P	P	A	A	P	P	P	A	P	P	P	P	P	P	P	P	P
FRIK944	5	P	P	P	P	P	A	A	P	P	P	A	P	P	P	P	P	P	P	P	P
BB24_1	5	P	P	P	P	P	A	A	P	P	P	A	P	P	P	P	P	P	P	P	P
2_6_2	5	P	P	P	P	P	A	A	P	P	P	A	P	P	P	P	P	P	P	P	P
FRIK2455	5	P	P	P	P	P	A	A	P	P	P	A	P	P	P	P	P	P	P	P	P
FRIK2069	5	P	P	P	P	P	A	A	P	P	P	A	P	P	P	P	P	P	P	P	P
FRIK2533	5	P	P	P	P	P	A	A	P	P	P	A	P	P	P	P	P	P	P	P	P
E32511	6	P	P	P	P	P	A	A	P	P	P	A	P	P	P	P	P	P	P	P	P
NE122	6	P	P	P	P	P	A	A	P	P	P	A	P	P	P	P	A	P	P	P	P
H6437	6	P	P	P	P	P	A	A	P	P	P	A	P	P	P	A	P	P	P	P	P
ECP17_46	6	P	P	P	P	P	A	A	P	P	P	A	P	P	P	A	P	P	P	P	P
3_5_1	6	P	P	P	P	P	A	A	P	P	P	A	P	P	P	A	P	P	P	P	P
F7386	6	P	P	P	P	P	A	P	P	P	P	A	P	P	P	P	P	P	P	P	P
F8797	6	P	P	P	P	P	A	P	P	P	P	A	P	P	P	P	P	P	P	P	P
FLT_2011E	6	P	P	P	P	P	A	P	P	P	P	A	P	P	P	P	P	P	P	P	P
EC4115	6	P	P	P	P	P	A	P	P	P	P	A	P	P	P	P	P	P	P	P	P
SS17	6	P	P	P	P	P	A	P	P	P	P	A	P	P	P	P	P	P	P	P	P
JEONG_1266	6	P	P	P	P	P	A	P	P	P	P	A	P	P	P	P	P	P	P	P	P
FLT_2008D	6	P	P	P	P	P	A	P	P	P	P	A	P	P	P	P	P	P	P	P	P
FLT_2009D	6	P	P	P	P	P	A	P	P	P	P	A	P	P	P	P	P	P	P	P	P
FLT_2005F	6	P	P	P	P	P	A	P	P	P	P	A	P	P	P	P	P	P	P	P	P
SS52	6	P	P	P	P	P	A	P	P	P	P	A	P	P	P	P	P	P	P	P	P
TW14359	6	P	P	P	P	P	A	P	P	P	P	A	P	P	P	P	P	P	P	P	P
FLT_2010E	6	P	P	P	P	P	A	P	P	P	P	A	P	P	P	P	P	P	P	P	P
FLT_2010A	6	P	P	P	P	P	A	P	P	P	P	A	P	P	P	P	P	P	P	P	P
FLT_2010G	6	P	P	P	P	P	A	P	P	P	P	A	P	P	P	P	P	P	P	P	P
FLT_2010I	6	P	P	P	P	P	A	P	P	P	P	A	P	P	P	P	P	P	P	P	P
Z903	7	P	P	P	P	P	A	P	P	P	P	A	P	P	P	P	P	P	P	P	P
Z869	7	P	P	P	P	P	A	P	P	P	P	A	P	P	P	P	P	P	P	P	P
Z1812	7	P	P	P	P	P	A	P	P	P	P	A	P	P	P	P	P	P	P	P	P
Z892	7	P	P	P	P	P	A	P	P	P	P	A	P	P	P	P	P	P	P	P	P
Z852	7	P	P	P	P	P	A	P	P	P	P	A	A	P	P	P	P	P	P	P	P
Z1626	7	P	P	P	P	P	A	P	P	P	P	A	P	P	P	P	P	P	P	P	P
Z885	7	P	P	P	P	P	A	P	P	P	P	A	P	P	P	P	P	P	P	P	P
Z1486	7	P	P	P	P	P	A	P	P	P	P	A	P	P	P	P	P	P	P	P	P
Z570	7	P	P	P	P	P	A	P	P	P	P	A	P	P	P	P	P	P	P	P	P
Z1816	7	P	P	P	P	P	A	P	P	P	P	A	P	P	P	P	P	P	P	P	P
Z1815	7	P	P	P	P	P	A	P	P	P	P	A	P	P	P	P	P	P	P	P	P
Z887	7	P	P	P	P	P	A	P	P	P	P	A	P	P	P	P	P	P	P	P	P
Z1830	7	P	P	P	P	P	A	P	P	P	P	A	P	P	P	P	P	P	P	P	P
Z1832	7	P	P	P	P	P	A	P	P	P	P	A	P	P	P	P	P	P	P	P	P
Z1833	7	P	P	P	P	P	A	P	P	P	P	A	P	P	P	P	P	P	P	P	P
Z1831	7	P	P	P	P	P	A	P	P	P	P	A	P	P	P	P	P	P	P	P	P
Z866	7	P	P	P	P	P	A	P	P	P	P	A	P	P	P	P	P	P	P	P	P
Z910	7	P	P	P	P	P	A	P	P	P	P	A	P	P	P	P	P	P	P	P	P
Z563	7	P	P	P	P	P	A	P	P	P	P	A	P	P	P	P	P	P	P	P	P
Z1814	7	P	P	P	P	P	A	P	P	P	P	A	P	P	P	P	P	P	P	P	P
Z1813	7	P	P	P	P	P	A	P	P	P	P	A	P	P	P	P	P	P	P	P	P
Z1504	7	P	P	P	P	P	A	P	P	P	P	A	P	P	P	P	P	P	P	P	P
Z1811	7	P	P	P	P	P	A	P	P	P	P	A	P	P	P	P	P	P	P	P	P
Z1826	7	P	P	P	P	P	A	P	P	P	P	A	P	P	P	P	P	P	P	P	P
Z1825	7	P	P	P	P	P	A	P	P	P	P	A	P	P	P	P	P	P	P	P	P
Z1615	7	P	P	P	P	P	A	P	P	P	P	A	P	P	P	P	P	P	P	P	P
Z1723	7	P	P	P	P	P	A	P	P	P	P	A	P	P	P	P	P	P	P	P	P
Z1767	7	P	P	P	P	P	A	P	P	P	P	A	P	P	P	P	P	P	P	P	P
Z1768	7	P	P	P	P	P	A	P	P	P	P	A	P	P	P	P	P	P	P	P	P
Z1769	7	P	P	P	P	P	A	P	P	P	P	A	P	P	P	P	P	P	P	P	P
Z1766	7	P	P	P	P	P	A	P	P	P	P	A	P	P	P	P	P	P	P	P	P
FLT_2002D	8	P	P	P	P	P	A	A	P	P	P	A	P	P	P	P	P	P	P	P	P
17B6_2	8	P	P	P	P	P	A	A	P	P	P	A	P	P	P	P	P	P	P	P	P
NE_1092_2	8	P	P	P	P	P	A	A	P	P	P	A	P	P	P	P	P	P	P	P	P
G5295	8	P	P	P	P	P	A	A	P	P	P	A	P	P	P	P	P	P	P	P	P
ECP19_598	8	P	P	P	P	P	A	A	P	P	P	A	P	P	P	P	P	P	P	P	P
F8798	9	P	P	P	P	P	A	P	P	P	P	A	P	P	P	P	P	P	P	P	P
OK1	9	P	P	P	P	P	P	P	P	A	P	P	P	P	P	P	P	P	P	P	P
ATCC_43888	9	P	P	P	P	P	A	A	P	P	P	P	P	P	P	A	P	P	P	P	P
86_24	9	P	P	P	P	P	A	P	P	P	P	P	P	P	P	P	P	P	P	P	P
ECP19_798	9	P	P	P	P	P	A	P	P	P	P	P	P	P	P	P	P	P	P	P	P
ECP19_198	9	P	P	P	P	P	A	P	P	P	P	P	P	P	P	P	P	P	P	P	P
FWSEC0004	9	P	P	P	P	P	A	P	P	P	P	P	P	P	P	P	P	P	P	P	P
EDL933	9	P	P	P	P	P	P	P	P	P	P	P	P	P	P	P	P	P	P	P	P
TT12A	9	P	P	P	P	P	A	P	P	P	P	P	P	P	P	P	P	P	P	P	P
TT12B	9	P	P	P	P	P	A	A	P	P	A	P	P	P	P	A	P	P	P	P	P
WS4202	9	P	P	P	P	P	A	P	P	P	A	P	P	P	P	P	P	P	P	P	P
ATCC_35150	9	P	P	P	P	P	A	P	P	P	P	P	P	P	P	P	P	P	P	P	P
CFSAN076619	9	P	P	P	P	P	A	A	P	P	A	P	P	P	P	P	P	P	P	P	P
F7349	9	P	P	P	P	P	A	P	P	P	P	P	P	P	P	P	P	P	P	P	P
NE1127	9	P	P	P	P	P	A	P	P	P	P	P	P	P	P	P	P	P	P	P	P
NE_1169_1	9	P	P	P	P	P	A	P	P	P	P	P	P	P	P	P	P	P	P	P	P
FRIK804	9	P	P	P	P	P	A	P	P	P	P	P	P	P	P	P	P	P	P	P	P
F7508	9	P	P	P	P	P	A	P	P	P	P	P	P	P	P	P	P	P	P	P	P
FLT_1999G	9	P	P	P	P	P	P	P	P	A	P	P	P	P	P	P	P	P	P	P	P
FLT_1997A	9	P	P	P	P	P	P	P	P	A	P	P	P	P	P	P	P	P	P	P	P
FLT_1998F	9	P	P	P	P	P	P	P	P	A	P	P	P	P	P	P	P	P	P	P	P
FLT_2000A	9	P	P	P	P	P	P	P	P	A	P	P	P	P	P	P	P	P	P	P	P
611	9	P	P	P	P	P	P	P	P	A	P	P	P	P	P	P	P	P	P	P	P
3384	9	P	P	P	P	P	A	P	P	P	P	P	P	P	P	P	P	P	P	P	P
Sakai	9	P	P	P	P	P	A	P	P	P	P	P	P	P	P	P	P	P	P	P	P
Wll001	9	P	P	P	P	P	A	P	P	P	P	P	P	P	P	P	P	P	P	P	P
ECP17_1298	9	P	P	P	P	P	A	P	P	P	P	P	P	P	P	P	P	P	P	P	P
H2495	9	P	P	P	P	P	A	P	P	P	P	P	P	P	P	P	P	P	P	P	P
F6294	9	P	P	P	P	P	A	P	P	P	P	P	P	P	P	P	P	P	P	P	P
F8952	9	P	P	P	P	P	A	P	P	P	P	P	A	P	P	A	P	P	P	P	P
8368	9	P	P	P	P	P	A	P	P	P	P	P	P	P	P	P	P	P	P	P	P
FLT_2009B	9	P	P	P	P	P	A	P	P	P	P	P	P	P	P	P	P	P	P	P	P
*A : Absence; †P : Presence
